# Supplementary material for: A blockchain-based lightweight identity authentication scheme for the IEDs of security and stability control system
Source: PLoS One. 2022 Mar 24;17(3):e0265937. doi: 10.1371/journal.pone.0265937 (PMC8947118; doi:10.1371/journal.pone.0265937)
Supplement: S1 File — (ZIP) [file pone.0265937.s001.zip]

Archive with 6 entries (4 files):
- Supporting Information/
- Supporting Information/source code/
- Supporting Information/source code/Socket.go
- Supporting Information/source code/server.go
- Supporting Information/source code/hash.go
- Supporting Information/experiment data.xlsx
