# Supplementary material for: A blockchain-based lightweight identity authentication scheme for the IEDs of security and stability control system
Source: PLoS One. 2022 Mar 24;17(3):e0265937. doi: 10.1371/journal.pone.0265937 (PMC8947118; doi:10.1371/journal.pone.0265937)
Supplement: S1 File — (ZIP) [file pone.0265937.s001.zip › Supporting Information/source code/Socket.go]

package main

import (
	"../core"
	"encoding/hex"
	"encoding/json"
	"fmt"
	"log" 
	"net"
	"strings"
	"sync"
	"time"
)
var lock = new(sync.RWMutex)
func SHandler(c net.Conn,node nodeInfo) {
	if c == nil {
		log.Panic("Invalid socket")
	}
	buf := make([]byte, 4096)
	cnt, err := c.Read(buf)
	if cnt == 0 || err != nil {
		_=c.Close()
		return
	}
	cInputs := strings.Split(string(buf[0:cnt-64]), "$")
	fCommand := cInputs[0]
	fmt.Println("method->" + fCommand)
	rmAddr:=cInputs[1]
	//on init,no CA to use
	if fCommand=="/join0" && buf[cnt-65]=='*' && buf[cnt-66]=='*'{
		if config.IsMain {
			fmt.Println("SYNC...")
			_, _ = c.Write(lockedP(cInputs,node))
			node.broadcast(cInputs[2]+"$"+cInputs[1]+"$"+cInputs[3], "/join1")
			_=c.Close()
		}
		return
	} 
	//Authenticated
	//inStr := strings.TrimSpace(string(buf[0:cnt-64]))
	switch fCommand {
	case "/upload":
		fmt.Println("upload start",time.Now().UnixNano()/100000)
		node.Upload(cInputs[2])
		_,_=c.Write([]byte("re:upload\n"))
	case "/entry":
		//node.Entry(cInputs[1])
		_,_=c.Write([]byte("re: entry\n"))
	case "/prePrepare":
		node.PrePrepare(cInputs[2])
		_,_=c.Write([]byte("re: preprepare\n"))
	case "/prepare":
		node.Prepare(cInputs[2],cInputs[1])
		_,_=c.Write([]byte("re: prepare\n"))
	case "/commit":
		node.Commit(cInputs[2])
		_,_=c.Write([]byte("re: commit\n"))
	case "/join1":
		//change the nodes in nodeTable
		//synchronization
		if !config.IsMain{
			cid,_:=hex.DecodeString(cInputs[2][0:2])
			node.NodeListChange(cid[0],cInputs[3],cInputs[4])
			_,_=c.Write([]byte("re: positive\n"))
		}
	case "/indexPub":
		_,_=c.Write(append(core.GetPubKey(cInputs[2]),core.Sign(core.GetPubKey(cInputs[2]),core.GetPrivKey())...))
	case "/rollback":
		cid,_:=hex.DecodeString(cInputs[2][0:2])
		if config.RollbackInfo[cid[0]]{
			ledger,_:=json.Marshal(*NChain[cid[0]])
			table,_:=json.Marshal(config.NodeTables[cid[0]])
			str:=append([]byte(cInputs[2][0:2]),uint8(len(table)>>8))
			str=append(str,uint8(len(table)))
			str=append(str,table...)
			str=append(str,ledger...)
			_,_=c.Write(append(str,core.Sign(str,core.GetPrivKey())...))
		}
	case "/Print":
		cid,_:=hex.DecodeString(cInputs[2])
		NChain[cid[0]].Print()
	case "/query":
		cid,_:=hex.DecodeString(cInputs[2])
		result:=NChain[cid[0]].ExcuteQuery(cInputs[3])
		_,_=c.Write(result)
	default:
		_,_=c.Write([]byte("done"))
	}
	_=c.Close()
}
//Locked code area
func CHandler(c net.Conn,data string) {
	//缓存 conn 中的数据
	buf := make([]byte, 1024)
	input:=data
	//input := strings.TrimSpace(data)
	if len(input)!=0 {
		_,_=c.Write([]byte(input))
		//服务器端返回的数据写入空buf
		cnt, err:= c.Read(buf)
		if err != nil {
			fmt.Printf("read0 fail %s\n", err)
			return
		}
		if cnt-64>25 {//cid+lenT+table+ledger
			//rmAddr:=strings.Split(c.RemoteAddr().String(), ":")
			rAddr:=c.RemoteAddr().String()
			cPub:=core.GetPubKey(rAddr)
			if cPub==nil{
				cPub=updatePub(rAddr)
			}
			if !core.VerySign(buf[:cnt-64],buf[cnt-64:cnt],cPub){
				fmt.Printf("Authtication Fail\n")
				return
			}
			cid,_:=hex.DecodeString(string(buf[0:2]))
			NChain[cid[0]]=&core.Blockchain{}
			var lenT =int(buf[2])
			lenT=lenT<<8+int(buf[3])
			var parT []string
			err=json.Unmarshal(buf[4:4+lenT],&parT)
			//fmt.Println(err)
			config.NodeTables[cid[0]]=parT
			err=json.Unmarshal(buf[4+lenT:cnt-64],&NChain[cid[0]])
			NChain[cid[0]].KeyUpdate()
			fmt.Println("Chain",cid[0]," is ready")
		}
		//fmt.Print(string(buf[0:cnt]))
	}
}
func updatePub(rAddr string) []byte{
	cInput:="/indexPub$"+config.LocalAddress+"$"+rAddr
	cm, _ := net.Dial("tcp", config.MaAddr)
	cbuf := make([]byte, 1024)
	_,_=cm.Write(append([]byte(cInput),core.Sign([]byte(cInput),core.GetPrivKey())...))
	ccnt, _:= cm.Read(cbuf)
	if !core.VerySign(cbuf[:ccnt-64],cbuf[ccnt-64:ccnt],core.GetPubKey(config.MaAddr)){
		fmt.Printf("Authtication Fail\n")
		return nil
	}
	writePub(rAddr,string(cbuf[:ccnt-64]))
	return cbuf[:ccnt-64]
}
//开启serverSocket
func ServerSocket(node nodeInfo) {
	//1.监听端口
	server, err := net.Listen("tcp", node.url)
	if err != nil {
		fmt.Println("unable to establish the connect")
	}
	fmt.Println("Initializing Service...,",node.url)
	for {
		//2.接收来自 client 的连接,会阻塞
		conn, err := server.Accept()
		//fmt.Println("outLink")
		if err != nil {
			fmt.Println("Connect Error")
		}
		//并发模式 接收来自客户端的连接请求
		go SHandler(conn,node)
	}
}
func ClientSocket(svAddr string,data string) {
	conn, err := net.Dial("tcp", svAddr)
	if err != nil {
		fmt.Println("ucTo ",svAddr)
		return
	}
	CHandler(conn,data)
}
func Upload(svAddr string,info string) {
	conn, err := net.Dial("tcp", svAddr)
	if err != nil {
		fmt.Println("Connect Fail")
		return
	}
	buf := make([]byte, 1024)
	input := "/upload$"+info
	//客户端请求数据写入 conn，并添加校验
	if len(input)!=0 {
		_, _ = conn.Write(append([]byte(input),core.Sign([]byte(input),core.GetPrivKey())...))
		//服务器端返回的数据写入空buf
		cnt, err:= conn.Read(buf)
		if err != nil {
			fmt.Printf("READ FAIL%s\n", err)
		}
		//回显服务器端回传的信息
		fmt.Print(string(buf[0:cnt]))
	}
}
func _(svAddr string,info string) {
	conn, err := net.Dial("tcp", svAddr)
	if err != nil {
		fmt.Println("Connect Fail")
		return
	}
	buf := make([]byte, 1024)
	input := "/Print$"+info
	_, _ = conn.Write([]byte(input))
	_, _ = conn.Read(buf)
}
func QueryInfoByIP(svAddr string,key string) []byte {
	c, err := net.Dial("tcp", svAddr)
	if err != nil {
		fmt.Println("Connect Fail")
		return nil
	}
	buf := make([]byte, 1024)
	input := "/query$"+key
	//客户端请求数据写入 conn，并传输
	if len(input)!=0 {
		_, _ = c.Write(append([]byte(input),core.Sign([]byte(input),core.GetPrivKey())...))
		//服务器端返回的数据写入空buf
		cnt, err:= c.Read(buf)
		if err != nil {
			fmt.Printf("Client cTo Fail%s\n", err)
		}
		//回显服务器端回传的信息
		//fmt.Print(string(buf[0:cnt]))
		return buf[0:cnt]
	}
	return nil
}
