# Supplementary material for: A blockchain-based lightweight identity authentication scheme for the IEDs of security and stability control system
Source: PLoS One. 2022 Mar 24;17(3):e0265937. doi: 10.1371/journal.pone.0265937 (PMC8947118; doi:10.1371/journal.pone.0265937)
Supplement: S1 File — (ZIP) [file pone.0265937.s001.zip › Supporting Information/source code/server.go]

package main

import (
	"../core"
	"encoding/binary"
	"encoding/hex"
	"encoding/json"
	"fmt"
	"io/ioutil"
	"log"
	"net"
	"os"
	"strconv"
	"strings"
	"sync"
	"time"
)
//Num of chains
const CN =2

type MapConfig struct {
	LocalAddress	string		`json:"localAddress"`
	MaAddr			string		`json:"rmAddress"`
	NodeTables 		map[uint8][]string 	`json:"nodeTables"`
	INodeTables 		map[uint8][]string 	`json:"inodeTables"`
	RollbackInfo 	[]bool		`json:"rollBackInfo"`
	IsMain			bool		`json:"isMain"`
	IsInit			bool		`json:"isInit"`
	OnChain			[]bool		`json:"onChain"`
}
var config MapConfig

var MaxTimeout=	400	//max time before Gen new block(ms)
var MaxBaSize=	3	//max batchSize per block
var Plock = new(sync.RWMutex)
var NChain=[CN]*core.Blockchain{core.NewBlockchain(0),core.NewBlockchain(1)}
type nodeInfo struct {
	//节点名称
	id string
	//路径
	url string
	//http响应
}

var tmpInfs [CN][]*core.Inf
var timer  [CN]bool
//用于记录正常响应的好的节点
var authenticationNodeMap = [CN]map[string]bool{make(map[string]bool),make(map[string]bool)}
var commitMap = [CN]map[string]int{make(map[string]int),make(map[string]int)}
var authenticationSuccess = [CN]map[string]bool{make(map[string]bool),make(map[string]bool)}
var PreIndex =[CN]int64{0,0}

//args
func main() {
	//PHASE config
	toConfig()
	//Select Operation
	if len(os.Args)>=2{
		fmt.Println(os.Args)
		switch os.Args[1] {
		case "upload":

			fileBytes, err := ioutil.ReadFile("info")
			if err != nil {
				panic(err)
			}
			lines := strings.Split(string(fileBytes), "\n")
			for _,inf:=range lines{
				Upload(config.MaAddr, config.LocalAddress+"$"+inf)
			}
			println("upload complete",time.Now().UnixNano()/100000)
		case "query":
			var toC, key0 string
			print("Input the channel to query on:")
			_, _ = fmt.Scanln(&toC)
			qcid,_:=hex.DecodeString(toC[0:2])
			if qcid[0]>=CN{fmt.Println("no such channel");return}
			print("Input the key to query:")
			_, _ = fmt.Scanln(&key0)
			time.Sleep(100*time.Millisecond)
			result:=QueryInfoByIP(config.LocalAddress, config.LocalAddress+"$"+toC+"$"+key0)
			fmt.Println("---",key0," on chain No.",toC,"---")
			if len(result)==0{fmt.Println("no result");return}
			inStr := strings.TrimSpace(string(result))
			cInputs := strings.Split(inStr, "@")
			for i:=range cInputs{
				infTime:=binary.BigEndian.Uint64([]byte(cInputs[i][0:8]))
				println(i," time:",infTime," func:",cInputs[i][8])
			}
		default:

		}

	}else{//init service
		//var file = "/home/n56k1998/ServiceLog0"
		//var LogFile, _ = os.OpenFile(file, os.O_RDWR|os.O_TRUNC, 777)
		//_, _ = LogFile.Write([]byte("0say"))

		//INIT
		node := nodeInfo{id: "-1", url: ""}
		node.url=config.LocalAddress
		if config.IsMain{
			for cid:=0;cid< CN;cid++{
				config.NodeTables[uint8(cid)]=append(config.NodeTables[uint8(cid)],node.url)
			}
			if !config.IsInit{
				fmt.Println("Rollback...")
				config.NodeTables=config.INodeTables
				node.broadcast("00","/rollback")
				node.broadcast("01","/rollback")
			}
		}else {
			for cid,on := range config.OnChain {
				if on{
					fmt.Println("Connect to SCMS...")
					if !node.SECtoMain(cid){
						fmt.Println("Fail,exiting")
						return
					}
				}
			}
		}
		//Service Start
		ServerSocket(node)
		defer core.Db.Close()
	}

	//defer LogFile.Close()

}
//&*&*&*&*&*+链操作
func (node *nodeInfo) Upload(data string)  {
	if len(data) > 0 && config.IsMain {
		//有值
		Inf:=core.Inf{}
		if !core.DataValidCheck(data,&Inf){return}
		//timer on(for every chain)
		if !timer[Inf.Channel]{
			timer[Inf.Channel]=true
			go func() {
				cid:=Inf.Channel
				cids:=data[4:6]
				select {
					case <-time.After(time.Millisecond * time.Duration(MaxTimeout)):
						Plock.Lock()
						if timer[cid]{
							fmt.Println("SCMS START CONSENSUS(PBFT,TO)")
							timer[cid]=false
							var bcData []byte
							PreIndex[cid],bcData=NChain[cid].BlockGen(tmpInfs[cid])
							tmpInfs[cid]=[]*core.Inf{}
							block:=cids+"#"+string(bcData)
							node.broadcast(block, "/prePrepare")
						}
						Plock.Unlock()
						return
				}
			}()
		}
	}
	return
}


//入口
//共识确认-Preprepare、prepare、commit
//Preprepare
func (node *nodeInfo) PrePrepare(data string) {
	//request.ParseForm()
	fmt.Println("Block Received")//,commitN)//, request.Form["data"][0])
	//若数据有值，则进行广播
	if len(data) > 0  {
		//有值
		node.broadcast(data, "/prepare")
	}
}
//prepare
func (node *nodeInfo) Prepare(data string,url string) {
	cid,_:=hex.DecodeString(data[0:2])
	//fmt.Println("接收到子节点的广播", url,cid)
	if (len(data)>0) && node.authentication(url,data[15:25],cid[0]) {
		//进行拜占庭校验
		node.broadcast(data, "/commit")
	}
}
func (node *nodeInfo) authentication(nul string,dig string,cid uint8) bool {
	//第一次进去
	if !authenticationSuccess[cid][dig] {
		//运行的正常节点的判断
		if (len(nul)) > 0 {
			//证明节点是OK的
			authenticationNodeMap[cid][nul] =true
			//如果有两个节点正确返回了结果，可以发送
			if len(authenticationNodeMap[cid]) > len(config.NodeTables[cid])/3 {
				//(n-1)/3的容错性
				//进入commit阶段
				authenticationSuccess[cid][dig] = true
				return true
			}
		}
	}
	return false
}
//commit
func (node *nodeInfo) Commit(data string) {
	cid,_:=hex.DecodeString(data[0:2])
	commitMap[cid[0]][data[15:25]] += 1
	//fmt.Println( "Cn:",commitN)
	if commitMap[cid[0]][data[15:25]] == len(config.NodeTables[cid[0]])-1 {
		if authenticationSuccess[cid[0]][data[15:25]]{
			delete(commitMap[cid[0]],data[15:25])
			authenticationNodeMap[cid[0]] = make(map[string]bool)
		}
		fmt.Println("upload completed",time.Now().UnixNano()/100000)
		fmt.Println("CONSENSUS COMPLETED,Chain",cid[0],"COMMIT#",data[9:11])
		//拓扑更新&*&*&*&*+信息更新
		//VERSION check
		//ver,_:=dec.DecodeString(data[4:6])
		//println(data)
		ver:=NChain[cid[0]].InfoUpdate(data[3:])
		if PreIndex[cid[0]] != ver-1 {
			go func(){time.Sleep(30*time.Millisecond)
				node.SECtoMain(int(cid[0]))
			}()
		}else{
			PreIndex[cid[0]]=ver
		}
		//PRINT the information in BlockChain
		/*if(*Anew==1){
			NChain[0].Print()
		}*/
	}

}
//广播
func (node *nodeInfo) broadcast(msg string, path string) {
	if path=="/prepare"||path=="/prePrepare"||path=="/commit"{
		fmt.Println("Broadcast", path)
	}
	//cid-Channel
	//遍历所有节点进行广播
	cid,_:=hex.DecodeString(msg[0:2])
	for _,url := range config.NodeTables[cid[0]] {//nodeTable[cid[0]]
		//判断是否是自己，若为自己，则跳出循环
		if url == node.url {
			continue
		}
		ClientSocket(url,path+"$"+node.url+"$"+msg)
	}
}

func toConfig(){
	in,e:=ioutil.ReadFile("./conf")
	if e != nil {
		fmt.Println(e)
	}

	err := json.Unmarshal(in, &config)
	if err!=nil{
		fmt.Println(err)
	}
	if config.NodeTables==nil{
		config.NodeTables =make(map[uint8][]string)
	}
}
