# Supplementary material for: A blockchain-based lightweight identity authentication scheme for the IEDs of security and stability control system
Source: PLoS One. 2022 Mar 24;17(3):e0265937. doi: 10.1371/journal.pone.0265937 (PMC8947118; doi:10.1371/journal.pone.0265937)
Supplement: S1 File — (ZIP) [file pone.0265937.s001.zip › Supporting Information/source code/hash.go]

package main

import (
	"./sm3"
	"encoding/hex"
	"time"
)

func main(){
	a:=0
	R:= [3]int{700,1600,3750}
	F:=[3]int{400,800,2000}
	/*
	//RsaPv, RsaPb := GetKeyPair()
	privateKey, err := ecdsa.GenerateKey(elliptic.P224(), rand.Reader)
	if err != nil {
		log.Fatalln(err)
	}

	// 公钥是存在在私钥中的，从私钥中读取公钥
	publicKey := &privateKey.PublicKey
	message := []byte("hello,dsa签名")

	 进入签名操作
	r, s, _ := ecdsa.Sign(rand.Reader, privateKey, message)
	// 进入验证
	*/
	//TEST time cost of SM3
	testSm3DigestSum("abcdabcdabcdabcdabcdabcdabcdabcdabcdabcdabcdabcdabcdabcdabcdabcdabcdabcdabcdabcdabcdabcdabcdabcdabcdabcdabcdabcdabcdabcdabcdabcd","debe9ff92275b8a138604889c18e5a4d6fdb70e5387e5765293dcba39c0c5732")

	for k,T:=range R{
		op:=time.Now().UnixNano()
		for a=0;a<T;a++{
			//RsaSignWithSha256(append([]byte("hello,dsa签名"), uint8(a)),RsaPv)
			//_, _, _ = ecdsa.Sign(rand.Reader, privateKey, append([]byte("hello,dsa签名"), uint8(a)))
			testSm3DigestSum("abcdabcdabcdabcdabcdabcdabcdabcdabcdabcdabcdabcdabcdabcdabcdabcdabcdabcdabcdabcdabcdabcdabcdabcdabcdabcdabcdabcdabcdabcdabcda"+string([]byte{uint8(a)}),"debe9ff92275b8a138604889c18e5a4d6fdb70e5387e5765293dcba39c0c5732")
		}
		ed:=time.Now().UnixNano()
		println("time cost for",F[k],"times calculation:",ed-op)
	}


	/*
	for a=0;a<500;a++{
		//RsaVerySignWithSha256(append([]byte("hello,dsa签名"), uint8(a)),[]byte("abc"),RsaPb)
		//ecdsa.Verify(publicKey, append([]byte("hello,dsa签名"), uint8(a)), r, s)
	}
	println(time.Now().UnixNano())
	*/
}
/*func GetKeyPair() (prvKey, pubKey []byte) {
	 生成私钥文件
	tmp :=  io.Reader
	i:=rand.Reader
	j:=strings.NewReader(seed)
	l:=new(Reader)

	l.prov=seed
	fmt.Println(l)
	l.Read()
	strings.Reader{seed}
	privateKey, err := rsa.GenerateKey(rand.Reader, 2048)
	if err != nil {
		panic(err)
	}
	derStream := x509.MarshalPKCS1PrivateKey(privateKey)
	block := &pem.Block{
		Type:  "RSA PRIVATE KEY",
		Bytes: derStream,
	}
	prvKey = pem.EncodeToMemory(block)
	publicKey := &privateKey.PublicKey
	derPkix, err := x509.MarshalPKIXPublicKey(publicKey)
	if err != nil {
		panic(err)
	}
	block = &pem.Block{
		Type:  "PUBLIC KEY",
		Bytes: derPkix,
	}
	pubKey = pem.EncodeToMemory(block)

	return
}
func RsaSignWithSha256(data []byte, keyBytes []byte) []byte {
	h := sha256.New()
	h.Write(data)
	hashed := h.Sum(nil)
	block, _ := pem.Decode(keyBytes)
	if block == nil {
		panic(errors.New("private key error"))
	}
	privateKey, err := x509.ParsePKCS1PrivateKey(block.Bytes)
	if err != nil {
		fmt.Println("ParsePKCS8PrivateKey err", err)
		panic(err)
	}

	signature, err := rsa.SignPKCS1v15(rand.Reader, privateKey, crypto.SHA256, hashed)
	if err != nil {
		fmt.Printf("Error from signing: %s\n", err)
		panic(err)
	}

	return signature
}

// 签名验证
func RsaVerySignWithSha256(data, signData, keyBytes []byte) bool {

	block, _ := pem.Decode(keyBytes)
	if block == nil {
		panic(errors.New("public key error"))
	}
	pubKey, err := x509.ParsePKIXPublicKey(block.Bytes)
	if err != nil {
		panic(err)
	}

	hashed := sha256.Sum256(data)
	err = rsa.VerifyPKCS1v15(pubKey.(*rsa.PublicKey), crypto.SHA256, hashed[:], signData)
	if err != nil {
		return false
	}

	return true
}*/
func testSm3DigestSum(src string, expected string) {
	d := sm3.New()
	d.Write([]byte(src))
	hash := d.Sum(nil)
	hashHex := hex.EncodeToString(hash[:])
	if hashHex != expected {
		//t.Errorf("result:%s , not equal expected\n", hashHex)
		//println("a")
		return
	}
}
