# Supplementary material for: A blockchain-based lightweight identity authentication scheme for the IEDs of security and stability control system
Source: PLoS One. 2022 Mar 24;17(3):e0265937. doi: 10.1371/journal.pone.0265937 (PMC8947118; doi:10.1371/journal.pone.0265937)
Supplement: S1 File — (ZIP) [file pone.0265937.s001.zip › Supporting Information/experiment data.xlsx]

## Sheet: Sheet1
Data related to hash chain generation
Generation time of hash chains (ms)					Storage overhead of hash chains (kb)
Length of hash chain	SHA-1	SHA-256	SM3		Length of hash chain	SHA-1	SHA-256	SM3
100	1	3.1	1.3		100	5	7	7
200	1.5	6.2	2.1		200	9	14	14
300	2.2	7.7	2.9		300	14	21	21
400	2.6	10.9	3.6		400	18	28	28
500	3.5	14	4.4		500	23	35	35
600	3.9	15.6	5.3		600	27	41	41
700	4.4	18.7	6.1		700	32	48	48
800	5.2	20.2	6.9		800	36	55	55
900	5.7	21.8	7.7		900	41	62	62
1000	6.3	26.5	8.6		1000	45	69	69
1100	6.7	28.1	9.2		1100	50	76	76
1200	7.4	29.6	10.2		1200	55	83	83
1300	7.9	34.3	10.9		1300	59	90	90
1400	8.1	37.4	11.8		1400	64	96	96
1500	9.2	39	12.5		1500	68	103	103
1600	9.6	40.6	13.5		1600	73	110	110
1700	10.4	42.1	14.4		1700	77	117	117
1800	11	46.8	14.9		1800	82	124	124
1900	11.5	48.4	15.8		1900	87	131	131
2000	12.1	51.5	16.7		2000	91	138	138

## Sheet: Sheet2
Latency of authentication at different numbers of nodes
Number of nodes	Lantency (ms)
4	174
6	181.83
8	189.66
10	197.49
12	205.33
14	213.16
16	220.99
18	228.83
20	236.66
22	244.49
24	252.33
26	260.16

## Sheet: Sheet3
Storage overhead at different authentication times
Authentication times	Storage overhead (10^2 bytes)
0	0
60	76.5
120	153
180	229.5
240	304
300	382.5
360	459
420	535.5
480	612
540	688.5
600	765

## Sheet: Sheet5
Authentication success rate and attack success rate at different timeout thresholds under scenario 1
Time threshold (ms)	Success rate (%)
	Authentication	Attack
120	40	0.059
130	46	0.06
140	59.5	0.08
150	72	0.3
160	88	1
170	95	3.3
180	93.4	6
190	90.95	8
200	86.8	12
210	79	20
220	69	30
230	58	40
240	50	49
250	40.5	57
260	35	64
270	32	67
280	30.1	68.9

## Sheet: Sheet6
Authentication success rate at different numbers of malicious nodes under scenario 2
Nmuber of malicious nodes	Authentication success rate at different numbers of nodes (%)
	n = 4	n = 7	n = 10	n = 13
0	100	100	100	100
1	99.8	99.9	99.8	99.9
2	50	98.6	99.8	99.9
3	15	61.1	99.8	99.8
4	2.2	30	68.51	99.7
5	--	14	36	73.45
6		3.7	20	44
